# Supplementary material for: Increasing temperature alters the within-host competition of viral strains and influences virus genetic variability
Source: Virus Evol. 2021 Feb 23;7(1):veab017. doi: 10.1093/ve/veab017 (PMC8007957; doi:10.1093/ve/veab017)
Supplement: veab017_Supplementary_Data [file veab017_supplementary_data.xlsx]

## Sheet: Table S1
PepMV strain	Temperature	Infection type	Replicate	SNP genome position	Frequency	Amino acid change
CH2	20ºC	Single	R1	2742	0.535548	R>K
CH2	20ºC	Single	R1	1349	0.211603	A>T
CH2	20ºC	Single	R1	566	0.192214	L>I
CH2	20ºC	Single	R1	1350	0.143142	A>V
CH2	20ºC	Single	R1	1404	0.114742	V>A
CH2	20ºC	Single	R1	1312	0.049679	D>E
CH2	20ºC	Single	R1	1419	0.037254	V>A
CH2	20ºC	Single	R1	560	0.036282	T>A
CH2	20ºC	Single	R1	3400	0.029944	Syn
CH2	20ºC	Single	R1	1412	0.028931	G>S
CH2	20ºC	Single	R1	545	0.023525	E>K
CH2	20ºC	Single	R1	3379	0.023281	Syn
CH2	20ºC	Single	R1	1413	0.018658	G>D
CH2	20ºC	Single	R1	4851	0.017452	V>F
CH2	20ºC	Single	R1	4736	0.017166	Syn
CH2	20ºC	Single	R1	1111	0.017019	Syn
CH2	20ºC	Single	R1	1326	0.015762	A>D
CH2	20ºC	Single	R1	1340	0.015483	I>V
CH2	20ºC	Single	R1	286	0.013928	Syn
CH2	20ºC	Single	R1	643	0.011348	Syn
CH2	20ºC	Single	R1	1403	0.011009	V>I
CH2	20ºC	Single	R2	1403	0.57941	V>I
CH2	20ºC	Single	R2	2742	0.528565	R>K
CH2	20ºC	Single	R2	1412	0.109702	G>S
CH2	20ºC	Single	R2	4003	0.106812	Syn
CH2	20ºC	Single	R2	679	0.101215	Syn
CH2	20ºC	Single	R2	1349	0.051402	A>T
CH2	20ºC	Single	R2	2914	0.041405	Syn
CH2	20ºC	Single	R2	4988	0.04093	Syn
CH2	20ºC	Single	R2	1393	0.040149	L>F
CH2	20ºC	Single	R2	1325	0.029358	A>S
CH2	20ºC	Single	R2	545	0.024903	E>K
CH2	20ºC	Single	R2	1404	0.019632	V>A
CH2	20ºC	Single	R2	798	0.016926	L>H
CH2	20ºC	Single	R2	4835	0.016264	Syn
CH2	20ºC	Single	R2	328	0.014719	Syn
CH2	20ºC	Single	R2	560	0.013662	T>A
CH2	20ºC	Single	R2	928	0.013655	Syn
CH2	20ºC	Single	R2	1326	0.01339	A>D
CH2	20ºC	Single	R2	1312	0.012082	D>E
CH2	20ºC	Single	R2	826	0.01201	Syn
CH2	20ºC	Single	R2	4694	0.011733	Syn
CH2	20ºC	Single	R2	341	0.011627	Syn
CH2	20ºC	Single	R2	2452	0.011333	Syn
CH2	20ºC	Single	R2	1338	0.010884	E>G
CH2	20ºC	Single	R3	1349	0.514458	A>T
CH2	20ºC	Single	R3	2742	0.28165	R>K
CH2	20ºC	Single	R3	1394	0.103091	T>A
CH2	20ºC	Single	R3	4343	0.08991	L>F
CH2	20ºC	Single	R3	1350	0.076624	A>V
CH2	20ºC	Single	R3	1403	0.066934	V>I
CH2	20ºC	Single	R3	2936	0.061578	D>N
CH2	20ºC	Single	R3	3163	0.045935	Syn
CH2	20ºC	Single	R3	1326	0.042617	A>D
CH2	20ºC	Single	R3	1425	0.034915	L>S
CH2	20ºC	Single	R3	5756	0.031199	I>V
CH2	20ºC	Single	R3	545	0.029313	E>K
CH2	20ºC	Single	R3	740	0.027239	E>K
CH2	20ºC	Single	R3	2482	0.022344	Syn
CH2	20ºC	Single	R3	1370	0.021961	T>A
CH2	20ºC	Single	R3	1396	0.01661	Syn
CH2	20ºC	Single	R3	4186	0.013915	Syn
CH2	20ºC	Single	R3	4894	0.012573	A>G
CH2	20ºC	Single	R3	1312	0.011821	D>E
CH2	20ºC	Single	R3	1312	0.011757	D>E
CH2	20ºC	Mixed	R1	2742	0.488147	R>K
CH2	20ºC	Mixed	R1	1349	0.342911	A>T
CH2	20ºC	Mixed	R1	1412	0.197082	G>S
CH2	20ºC	Mixed	R1	3943	0.170935	Syn
CH2	20ºC	Mixed	R1	1424	0.104451	L>V
CH2	20ºC	Mixed	R1	4419	0.068472	NC
CH2	20ºC	Mixed	R1	1425	0.066775	L>S
CH2	20ºC	Mixed	R1	2908	0.058186	Syn
CH2	20ºC	Mixed	R1	1350	0.042538	A>V
CH2	20ºC	Mixed	R1	1338	0.039318	E>G
CH2	20ºC	Mixed	R1	5791	0.028811	Syn
CH2	20ºC	Mixed	R1	1403	0.026765	V>I
CH2	20ºC	Mixed	R1	4992	0.019626	L>I
CH2	20ºC	Mixed	R1	5166	0.016067	Syn
CH2	20ºC	Mixed	R1	1933	0.015145	Syn
CH2	20ºC	Mixed	R1	1882	0.013097	Syn
CH2	20ºC	Mixed	R1	1404	0.013021	V>A
CH2	20ºC	Mixed	R1	749	0.012541	D>N
CH2	20ºC	Mixed	R1	2425	0.011047	Syn
CH2	20ºC	Mixed	R1	751	0.011006	D>E
CH2	20ºC	Mixed	R1	97	0.01028	Syn
CH2	20ºC	Mixed	R1	2431	0.010004	Syn
CH2	20ºC	Mixed	R2	2742	0.663107	R>K
CH2	20ºC	Mixed	R2	560	0.212599	T>A
CH2	20ºC	Mixed	R2	1412	0.208156	G>S
CH2	20ºC	Mixed	R2	1413	0.200663	G>D
CH2	20ºC	Mixed	R2	4087	0.193453	Syn
CH2	20ºC	Mixed	R2	1312	0.1872	D>E
CH2	20ºC	Mixed	R2	1349	0.066257	A>T
CH2	20ºC	Mixed	R2	4132	0.062946	Syn
CH2	20ºC	Mixed	R2	1621	0.050653	Syn
CH2	20ºC	Mixed	R2	1561	0.027433	Syn
CH2	20ºC	Mixed	R2	4643	0.020456	Syn
CH2	20ºC	Mixed	R2	1791	0.016513	R>K
CH2	20ºC	Mixed	R2	1403	0.014989	V>I
CH2	20ºC	Mixed	R2	292	0.013261	Syn
CH2	20ºC	Mixed	R2	4419	0.012963	NC
CH2	20ºC	Mixed	R2	2500	0.011851	Syn
CH2	20ºC	Mixed	R2	773	0.011364	V>I
CH2	20ºC	Mixed	R3	2742	0.48174	R>K
CH2	20ºC	Mixed	R3	1419	0.250231	V>A
CH2	20ºC	Mixed	R3	1424	0.223915	L>V
CH2	20ºC	Mixed	R3	2404	0.218551	Syn
CH2	20ºC	Mixed	R3	412	0.200654	Syn
CH2	20ºC	Mixed	R3	1371	0.184048	T>K
CH2	20ºC	Mixed	R3	2821	0.055287	Syn
CH2	20ºC	Mixed	R3	575	0.049257	R>C
CH2	20ºC	Mixed	R3	1349	0.025808	A>T
CH2	20ºC	Mixed	R3	5009	0.02525	Syn
CH2	20ºC	Mixed	R3	1338	0.022049	E>G
CH2	20ºC	Mixed	R3	1350	0.016655	A>E
CH2	20ºC	Mixed	R3	2890	0.0157	Syn
CH2	20ºC	Mixed	R3	1963	0.015162	Syn
CH2	20ºC	Mixed	R3	1365	0.014831	A>V
CH2	20ºC	Mixed	R3	2074	0.014639	Syn
CH2	20ºC	Mixed	R3	1312	0.011645	D>E
CH2	20ºC	Mixed	R3	1426	0.011558	L>F
CH2	20ºC	Mixed	R3	3571	0.011516	Syn
CH2	20ºC	Mixed	R3	545	0.011348	E>K
CH2	20ºC	Mixed	R3	4496	0.010216	Syn
CH2	20ºC	Mixed	R3	6100	0.010184	Syn
CH2	30ºC	Single	R1	2742	0.99233	R>K
CH2	30ºC	Single	R1	1312	0.838541	D>E
CH2	30ºC	Single	R1	5756	0.232488	I>V
CH2	30ºC	Single	R1	1325	0.226016	A>S
CH2	30ºC	Single	R1	1312	0.160364	D>E
CH2	30ºC	Single	R1	773	0.118393	V>I
CH2	30ºC	Single	R1	2356	0.055639	Syn
CH2	30ºC	Single	R1	1121	0.054317	A>S
CH2	30ºC	Single	R1	4016	0.035438	Syn
CH2	30ºC	Single	R1	2512	0.029586	Syn
CH2	30ºC	Single	R1	1483	0.028437	L>F
CH2	30ºC	Single	R1	1120	0.027494	Syn
CH2	30ºC	Single	R1	1591	0.025696	Syn
CH2	30ºC	Single	R1	2860	0.019233	Syn
CH2	30ºC	Single	R1	3685	0.017108	Syn
CH2	30ºC	Single	R1	2257	0.016295	Syn
CH2	30ºC	Single	R1	4240	0.01293	Syn
CH2	30ºC	Single	R1	3982	0.012324	Syn
CH2	30ºC	Single	R1	2627	0.011299	Syn
CH2	30ºC	Single	R2	2742	0.732341	R>K
CH2	30ºC	Single	R2	1312	0.555608	D>E
CH2	30ºC	Single	R2	1312	0.443501	D>E
CH2	30ºC	Single	R2	773	0.341787	V>I
CH2	30ºC	Single	R2	2936	0.27032	D>N
CH2	30ºC	Single	R2	4966	0.262857	T>I
CH2	30ºC	Single	R2	4057	0.159751	Syn
CH2	30ºC	Single	R2	2206	0.159345	Syn
CH2	30ºC	Single	R2	1759	0.126046	Syn
CH2	30ºC	Single	R2	941	0.100774	Q>K
CH2	30ºC	Single	R2	3646	0.096043	Syn
CH2	30ºC	Single	R2	5012	0.091475	Syn
CH2	30ºC	Single	R2	1121	0.072349	A>S
CH2	30ºC	Single	R2	3022	0.069281	Syn
CH2	30ºC	Single	R2	4387	0.067437	Syn
CH2	30ºC	Single	R2	1834	0.066049	Syn
CH2	30ºC	Single	R2	5034	0.065298	G>S
CH2	30ºC	Single	R2	1099	0.052798	Syn
CH2	30ºC	Single	R2	6070	0.038242	Syn
CH2	30ºC	Single	R2	5650	0.018475	Syn
CH2	30ºC	Single	R2	5620	0.017818	NC
CH2	30ºC	Single	R2	5134	0.017525	A>T
CH2	30ºC	Single	R2	1867	0.016235	Syn
CH2	30ºC	Single	R2	1609	0.014538	Syn
CH2	30ºC	Single	R2	2386	0.012649	Syn
CH2	30ºC	Single	R2	2811	0.012367	K>R
CH2	30ºC	Single	R2	1121	0.012365	A>T
CH2	30ºC	Single	R2	880	0.011987	Syn
CH2	30ºC	Single	R2	5159	0.011666	I>T
CH2	30ºC	Single	R2	4138	0.011309	Syn
CH2	30ºC	Single	R2	2290	0.010589	Syn
CH2	30ºC	Single	R3	2742	0.963591	R>K
CH2	30ºC	Single	R3	1312	0.554882	D>E
CH2	30ºC	Single	R3	1312	0.444534	D>E
CH2	30ºC	Single	R3	1487	0.201813	S>P
CH2	30ºC	Single	R3	2754	0.189475	L>S
CH2	30ºC	Single	R3	2107	0.173126	Syn
CH2	30ºC	Single	R3	1633	0.17225	Syn
CH2	30ºC	Single	R3	4416	0.170452	NC
CH2	30ºC	Single	R3	773	0.164403	V>I
CH2	30ºC	Single	R3	5824	0.160386	Syn
CH2	30ºC	Single	R3	1483	0.144965	L>F
CH2	30ºC	Single	R3	5710	0.143869	Syn
CH2	30ºC	Single	R3	454	0.134274	Syn
CH2	30ºC	Single	R3	1483	0.111017	L>F
CH2	30ºC	Single	R3	1576	0.07788	Syn
CH2	30ºC	Single	R3	5538	0.058625	A>E
CH2	30ºC	Single	R3	3620	0.043401	Syn
CH2	30ºC	Single	R3	941	0.034691	Q>K
CH2	30ºC	Single	R3	1487	0.032322	S>T
CH2	30ºC	Single	R3	381	0.012493	R>K
CH2	30ºC	Single	R3	2470	0.011886	Syn
CH2	30ºC	Single	R3	2968	0.01019	Syn
CH2	30ºC	Mixed	R1	1312	0.723023	D>E
CH2	30ºC	Mixed	R1	2742	0.66898	R>K
CH2	30ºC	Mixed	R1	1312	0.276615	D>E
CH2	30ºC	Mixed	R1	4946	0.248172	Syn
CH2	30ºC	Mixed	R1	2696	0.242478	Syn
CH2	30ºC	Mixed	R1	1371	0.22489	T>K
CH2	30ºC	Mixed	R1	4638	0.207083	S>T
CH2	30ºC	Mixed	R1	773	0.192976	V>I
CH2	30ºC	Mixed	R1	545	0.15867	E>K
CH2	30ºC	Mixed	R1	4985	0.131516	Syn
CH2	30ºC	Mixed	R1	154	0.09166	Syn
CH2	30ºC	Mixed	R1	4054	0.088815	Syn
CH2	30ºC	Mixed	R1	229	0.046916	Syn
CH2	30ºC	Mixed	R1	2512	0.046539	Syn
CH2	30ºC	Mixed	R1	5175	0.046174	Syn
CH2	30ºC	Mixed	R1	1121	0.042719	A>S
CH2	30ºC	Mixed	R1	2644	0.035154	Syn
CH2	30ºC	Mixed	R1	3334	0.031217	Syn
CH2	30ºC	Mixed	R1	2167	0.028662	Syn
CH2	30ºC	Mixed	R1	1325	0.028394	A>P
CH2	30ºC	Mixed	R1	2206	0.026564	Syn
CH2	30ºC	Mixed	R1	4409	0.026244	NC
CH2	30ºC	Mixed	R1	4471	0.024688	F>Y
CH2	30ºC	Mixed	R1	5884	0.023167	Syn
CH2	30ºC	Mixed	R1	4477	0.016709	H>P
CH2	30ºC	Mixed	R1	3661	0.014519	Syn
CH2	30ºC	Mixed	R1	4411	0.014469	NC
CH2	30ºC	Mixed	R1	4189	0.014245	Syn
CH2	30ºC	Mixed	R1	5057	0.013062	Syn
CH2	30ºC	Mixed	R1	5466	0.012888	Syn(2)/Q>L(3)
CH2	30ºC	Mixed	R1	2563	0.012197	Syn
CH2	30ºC	Mixed	R1	1079	0.011283	Syn
CH2	30ºC	Mixed	R1	1481	0.011124	Syn
CH2	30ºC	Mixed	R1	5280	0.010575	Syn
CH2	30ºC	Mixed	R1	2936	0.010168	D>N
CH2	30ºC	Mixed	R2	1312	0.886015	D>E
CH2	30ºC	Mixed	R2	2742	0.532242	R>K
CH2	30ºC	Mixed	R2	5329	0.463066	K>Q
CH2	30ºC	Mixed	R2	1312	0.113325	D>E
CH2	30ºC	Mixed	R2	773	0.112474	V>I
CH2	30ºC	Mixed	R2	3559	0.103911	Syn
CH2	30ºC	Mixed	R2	2936	0.099402	D>N
CH2	30ºC	Mixed	R2	1009	0.074298	Syn
CH2	30ºC	Mixed	R2	1487	0.066805	S>P
CH2	30ºC	Mixed	R2	529	0.056401	Syn
CH2	30ºC	Mixed	R2	6100	0.034816	Syn
CH2	30ºC	Mixed	R2	403	0.027707	Syn
CH2	30ºC	Mixed	R2	4036	0.026002	Syn
CH2	30ºC	Mixed	R2	2812	0.025046	Syn
CH2	30ºC	Mixed	R2	2552	0.023293	Syn
CH2	30ºC	Mixed	R2	6007	0.023011	Syn
CH2	30ºC	Mixed	R2	381	0.021777	R>K
CH2	30ºC	Mixed	R2	5356	0.021064	I>F(2)/Syn(3)
CH2	30ºC	Mixed	R2	1814	0.020225	L>F
CH2	30ºC	Mixed	R2	2470	0.017421	Syn
CH2	30ºC	Mixed	R2	418	0.017104	Syn
CH2	30ºC	Mixed	R2	2341	0.01689	Syn
CH2	30ºC	Mixed	R2	3307	0.015458	Syn
CH2	30ºC	Mixed	R2	3904	0.014077	Syn
CH2	30ºC	Mixed	R2	376	0.013004	Syn
CH2	30ºC	Mixed	R2	2695	0.012665	Syn
CH2	30ºC	Mixed	R2	3964	0.012439	Syn
CH2	30ºC	Mixed	R2	5965	0.01128	Syn
CH2	30ºC	Mixed	R2	4357	0.011011	Syn
CH2	30ºC	Mixed	R2	1265	0.010661	Syn
CH2	30ºC	Mixed	R3	2742	0.811013	R>K
CH2	30ºC	Mixed	R3	1312	0.716879	D>E
CH2	30ºC	Mixed	R3	1312	0.282575	D>E
CH2	30ºC	Mixed	R3	3172	0.132084	Syn
CH2	30ºC	Mixed	R3	3517	0.086118	Syn
CH2	30ºC	Mixed	R3	4643	0.079916	Syn
CH2	30ºC	Mixed	R3	3421	0.069456	Syn
CH2	30ºC	Mixed	R3	1483	0.068272	L>F
CH2	30ºC	Mixed	R3	4416	0.064298	NC
CH2	30ºC	Mixed	R3	3226	0.062723	Syn
CH2	30ºC	Mixed	R3	490	0.062338	Syn
CH2	30ºC	Mixed	R3	4411	0.058797	NC
CH2	30ºC	Mixed	R3	3565	0.051629	Syn
CH2	30ºC	Mixed	R3	5935	0.048121	Syn
CH2	30ºC	Mixed	R3	1778	0.044558	Syn
CH2	30ºC	Mixed	R3	4559	0.040753	Syn
CH2	30ºC	Mixed	R3	3964	0.040342	Syn
CH2	30ºC	Mixed	R3	4493	0.040261	Syn
CH2	30ºC	Mixed	R3	1927	0.039051	Syn
CH2	30ºC	Mixed	R3	4925	0.036892	Syn
CH2	30ºC	Mixed	R3	4409	0.036506	NC
CH2	30ºC	Mixed	R3	3317	0.03646	Syn
CH2	30ºC	Mixed	R3	5154	0.033788	Syn
CH2	30ºC	Mixed	R3	4033	0.032291	Syn
CH2	30ºC	Mixed	R3	1850	0.031748	A>T
CH2	30ºC	Mixed	R3	2320	0.028022	Syn
CH2	30ºC	Mixed	R3	4418	0.027327	NC
CH2	30ºC	Mixed	R3	2620	0.024618	Syn
CH2	30ºC	Mixed	R3	4410	0.024432	NC
CH2	30ºC	Mixed	R3	6208	0.023563	Syn
CH2	30ºC	Mixed	R3	191	0.021938	Syn
CH2	30ºC	Mixed	R3	4408	0.021103	NC
CH2	30ºC	Mixed	R3	773	0.018124	V>I
CH2	30ºC	Mixed	R3	1580	0.017674	E>K
CH2	30ºC	Mixed	R3	1506	0.015004	R>Q
CH2	30ºC	Mixed	R3	1237	0.014453	Syn
CH2	30ºC	Mixed	R3	4966	0.014185	T>I
CH2	30ºC	Mixed	R3	994	0.01413	Syn
CH2	30ºC	Mixed	R3	381	0.012978	R>K
CH2	30ºC	Mixed	R3	865	0.012373	Syn
CH2	30ºC	Mixed	R3	5295	0.012186	Syn
CH2	30ºC	Mixed	R3	589	0.011827	Syn
CH2	30ºC	Mixed	R3	4649	0.011637	Syn
CH2	30ºC	Mixed	R3	2754	0.011384	L>S
CH2	30ºC	Mixed	R3	2644	0.010864	Syn
CH2	30ºC	Mixed	R3	1114	0.010833	Syn
CH2	30ºC	Mixed	R3	4934	0.010297	E>D
EU	20ºC	Single	R1	1797	0.073149	E>K
EU	20ºC	Single	R1	4226	0.049148	Syn
EU	20ºC	Single	R1	2648	0.030996	Syn
EU	20ºC	Single	R1	2897	0.027023	Syn
EU	20ºC	Single	R1	4519	0.024078	I>V
EU	20ºC	Single	R1	5914	0.022859	Syn
EU	20ºC	Single	R1	4295	0.021007	Syn
EU	20ºC	Single	R1	38	0.020227	NC
EU	20ºC	Single	R1	3944	0.018115	Syn
EU	20ºC	Single	R1	6145	0.015996	Syn
EU	20ºC	Single	R1	1043	0.015406	Syn
EU	20ºC	Single	R1	3485	0.014913	Syn
EU	20ºC	Single	R1	4969	0.013921	T>A
EU	20ºC	Single	R1	1742	0.012268	Syn
EU	20ºC	Single	R1	1532	0.01113	N>K
EU	20ºC	Single	R1	3135	0.011091	Syn
EU	20ºC	Single	R1	3938	0.010594	Syn
EU	20ºC	Single	R2	2636	0.203647	Syn
EU	20ºC	Single	R2	212	0.118703	Syn
EU	20ºC	Single	R2	3299	0.092898	Syn
EU	20ºC	Single	R2	1837	0.02398	V>G
EU	20ºC	Single	R2	4550	0.017364	R>K
EU	20ºC	Single	R2	2531	0.017117	Syn
EU	20ºC	Single	R2	4933	0.016053	E>K
EU	20ºC	Single	R2	5180	0.015719	Syn
EU	20ºC	Single	R2	5019	0.015521	Syn
EU	20ºC	Single	R2	1589	0.013681	I>M
EU	20ºC	Single	R2	2817	0.011868	V>I
EU	20ºC	Single	R2	2507	0.011557	Syn
EU	20ºC	Single	R3	308	0.073321	Syn
EU	20ºC	Single	R3	2812	0.017754	P>Q
EU	20ºC	Single	R3	1620	0.016324	D>N
EU	20ºC	Single	R3	713	0.015242	Syn
EU	20ºC	Single	R3	1406	0.014109	Syn
EU	20ºC	Single	R3	5281	0.013189	Syn
EU	20ºC	Single	R3	5037	0.012041	Syn
EU	20ºC	Single	R3	5411	0.011485	R>C(2)/Syn(3)
EU	20ºC	Single	R3	1532	0.010595	N>K
EU	20ºC	Mixed	R1	81	0.24777	NC
EU	20ºC	Mixed	R1	4653	0.167333	Syn
EU	20ºC	Mixed	R1	1824	0.100537	D>N
EU	20ºC	Mixed	R1	2004	0.046381	S>G
EU	20ºC	Mixed	R1	1112	0.039044	Syn
EU	20ºC	Mixed	R1	2969	0.025765	Syn
EU	20ºC	Mixed	R1	4226	0.025736	Syn
EU	20ºC	Mixed	R1	4499	0.019673	G>V
EU	20ºC	Mixed	R1	5403	0.017761	S>I(2)/A>S(3)
EU	20ºC	Mixed	R1	1368	0.015015	T>A
EU	20ºC	Mixed	R1	1532	0.013849	N>K
EU	20ºC	Mixed	R1	302	0.012838	Syn
EU	20ºC	Mixed	R1	4499	0.011633	G>E
EU	20ºC	Mixed	R1	4250	0.011529	Syn
EU	20ºC	Mixed	R1	681	0.011165	E>K
EU	20ºC	Mixed	R2	5077	0.14008	Syn
EU	20ºC	Mixed	R2	1620	0.043765	D>N
EU	20ºC	Mixed	R2	5998	0.028662	Syn
EU	20ºC	Mixed	R2	4370	0.019477	Syn
EU	20ºC	Mixed	R2	4714	0.015111	Syn
EU	20ºC	Mixed	R2	4499	0.014984	G>V
EU	20ºC	Mixed	R2	3581	0.012407	Syn
EU	20ºC	Mixed	R3	1695	0.251946	A>T
EU	20ºC	Mixed	R3	4989	0.235214	Syn
EU	20ºC	Mixed	R3	1526	0.072138	Syn
EU	20ºC	Mixed	R3	1802	0.044656	Syn
EU	20ºC	Mixed	R3	1298	0.042541	Syn
EU	20ºC	Mixed	R3	3545	0.036352	Syn
EU	20ºC	Mixed	R3	5203	0.031681	F>L
EU	20ºC	Mixed	R3	4845	0.028365	Syn
EU	20ºC	Mixed	R3	1532	0.028123	N>K
EU	20ºC	Mixed	R3	779	0.019937	Syn
EU	20ºC	Mixed	R3	5308	0.018181	Syn
EU	20ºC	Mixed	R3	6100	0.016365	Syn
EU	20ºC	Mixed	R3	4395	0.010617	A>P
EU	30ºC	Single	R1	2786	0.230744	Syn
EU	30ºC	Single	R1	1455	0.221925	I>L
EU	30ºC	Single	R1	4752	0.113595	Syn
EU	30ºC	Single	R1	1418	0.106893	Syn
EU	30ºC	Single	R1	3972	0.068751	H>Y
EU	30ºC	Single	R1	1106	0.068529	Syn
EU	30ºC	Single	R1	2984	0.059274	Syn
EU	30ºC	Single	R1	1991	0.053341	Syn
EU	30ºC	Single	R1	4068	0.051209	K>Q
EU	30ºC	Single	R1	2695	0.031971	N>S
EU	30ºC	Single	R1	3830	0.02608	Syn
EU	30ºC	Single	R1	4211	0.021733	Syn
EU	30ºC	Single	R1	68	0.021343	NC
EU	30ºC	Single	R1	1025	0.020469	Syn
EU	30ºC	Single	R1	5224	0.016586	Syn
EU	30ºC	Single	R1	5079	0.014007	Syn
EU	30ºC	Single	R1	5896	0.013853	Syn
EU	30ºC	Single	R1	3956	0.013102	Syn
EU	30ºC	Single	R1	1837	0.012024	V>G
EU	30ºC	Single	R1	179	0.012009	Syn
EU	30ºC	Single	R1	1492	0.011883	Q>L
EU	30ºC	Single	R1	1475	0.011801	E>D
EU	30ºC	Single	R2	5356	0.19772	Syn(2)/S>F(3)
EU	30ºC	Single	R2	3972	0.190263	H>Y
EU	30ºC	Single	R2	1455	0.174081	I>L
EU	30ºC	Single	R2	5998	0.071382	Syn
EU	30ºC	Single	R2	1455	0.068251	I>L
EU	30ºC	Single	R2	4456	0.066289	Syn
EU	30ºC	Single	R2	4068	0.057419	K>Q
EU	30ºC	Single	R2	6306	0.040549	A>V
EU	30ºC	Single	R2	5236	0.036218	Syn
EU	30ºC	Single	R2	6172	0.029895	Syn
EU	30ºC	Single	R2	5857	0.029421	Syn
EU	30ºC	Single	R2	1494	0.027229	V>L
EU	30ºC	Single	R2	4611	0.022307	Syn
EU	30ºC	Single	R2	4628	0.021049	S>L
EU	30ºC	Single	R2	4499	0.018263	G>V
EU	30ºC	Single	R2	5791	0.018089	Syn
EU	30ºC	Single	R2	4499	0.016965	G>E
EU	30ºC	Single	R2	5761	0.016249	Syn
EU	30ºC	Single	R2	5615	0.013299	NC
EU	30ºC	Single	R2	4917	0.012485	Syn
EU	30ºC	Single	R2	383	0.012008	Syn
EU	30ºC	Single	R2	5938	0.011807	Syn
EU	30ºC	Single	R2	5585	0.011563	Syn
EU	30ºC	Single	R2	4987	0.011494	Syn
EU	30ºC	Single	R2	5730	0.011443	T>R
EU	30ºC	Single	R2	623	0.011257	Syn
EU	30ºC	Single	R2	5947	0.01107	Syn
EU	30ºC	Single	R2	2486	0.010387	Syn
EU	30ºC	Single	R2	6226	0.010341	Syn
EU	30ºC	Single	R2	5893	0.010337	Syn
EU	30ºC	Single	R2	4798	0.010262	F>L
EU	30ºC	Single	R2	6189	0.010151	E>A
EU	30ºC	Single	R2	1589	0.010137	I>M
EU	30ºC	Single	R2	1532	0.010055	N>K
EU	30ºC	Single	R2	5025	0.010042	Syn
EU	30ºC	Single	R3	1475	0.126648	E>D
EU	30ºC	Single	R3	3972	0.074042	H>Y
EU	30ºC	Single	R3	5632	0.040931	NC
EU	30ºC	Single	R3	962	0.032311	Syn
EU	30ºC	Single	R3	6265	0.031784	Syn
EU	30ºC	Single	R3	864	0.030816	Syn
EU	30ºC	Single	R3	1106	0.026031	Syn
EU	30ºC	Single	R3	4965	0.025629	Syn
EU	30ºC	Single	R3	179	0.024194	Syn
EU	30ºC	Single	R3	5960	0.023758	Syn
EU	30ºC	Single	R3	1455	0.022342	I>L
EU	30ºC	Single	R3	4465	0.021448	Syn
EU	30ºC	Single	R3	4725	0.019677	Syn
EU	30ºC	Single	R3	1443	0.018662	R>G
EU	30ºC	Single	R3	1970	0.01858	Syn
EU	30ºC	Single	R3	2345	0.017151	Syn
EU	30ºC	Single	R3	2699	0.017107	Syn
EU	30ºC	Single	R3	5482	0.016945	Syn(2)/I>T(3)
EU	30ºC	Single	R3	671	0.016227	Syn
EU	30ºC	Single	R3	6189	0.016097	E>A
EU	30ºC	Single	R3	2420	0.014198	Syn
EU	30ºC	Single	R3	1532	0.014176	N>K
EU	30ºC	Single	R3	5974	0.013528	Syn
EU	30ºC	Single	R3	5745	0.011162	S>N
EU	30ºC	Single	R3	5660	0.010206	T>P
EU	30ºC	Mixed	R1	5731	0.099662	Syn
EU	30ºC	Mixed	R1	4069	0.099495	K>M
EU	30ºC	Mixed	R1	3972	0.048719	H>Y
EU	30ºC	Mixed	R1	2695	0.034289	N>S
EU	30ºC	Mixed	R1	4686	0.031732	Syn
EU	30ºC	Mixed	R1	1607	0.027778	Syn
EU	30ºC	Mixed	R1	4102	0.022862	K>R
EU	30ºC	Mixed	R1	5170	0.021017	Syn
EU	30ºC	Mixed	R1	2672	0.020517	Syn
EU	30ºC	Mixed	R1	5519	0.019923	Syn
EU	30ºC	Mixed	R1	299	0.019367	Syn
EU	30ºC	Mixed	R1	5257	0.016104	Syn
EU	30ºC	Mixed	R1	5189	0.015974	A>S
EU	30ºC	Mixed	R1	1592	0.014691	Syn
EU	30ºC	Mixed	R1	1532	0.012652	N>K
EU	30ºC	Mixed	R1	5621	0.012615	NC
EU	30ºC	Mixed	R1	3359	0.010923	Syn
EU	30ºC	Mixed	R1	4881	0.010361	E>D
EU	30ºC	Mixed	R2	1475	0.109237	E>D
EU	30ºC	Mixed	R2	4222	0.077166	H>R
EU	30ºC	Mixed	R2	67	0.070517	NC
EU	30ºC	Mixed	R2	2695	0.038984	N>S
EU	30ºC	Mixed	R2	4274	0.038454	Syn
EU	30ºC	Mixed	R2	2170	0.035942	F>Y
EU	30ºC	Mixed	R2	4068	0.03496	K>Q
EU	30ºC	Mixed	R2	5954	0.033201	S>P
EU	30ºC	Mixed	R2	4499	0.022833	G>V
EU	30ºC	Mixed	R2	6154	0.018475	Syn
EU	30ºC	Mixed	R2	1106	0.014516	Syn
EU	30ºC	Mixed	R2	1526	0.014308	Syn
EU	30ºC	Mixed	R2	1797	0.013891	E>K
EU	30ºC	Mixed	R2	1640	0.013677	Syn
EU	30ºC	Mixed	R2	2411	0.013664	Syn
EU	30ºC	Mixed	R2	2891	0.013562	Syn
EU	30ºC	Mixed	R2	3972	0.012736	H>Y
EU	30ºC	Mixed	R2	4340	0.012564	Syn
EU	30ºC	Mixed	R2	5329	0.012214	Syn
EU	30ºC	Mixed	R2	4238	0.010908	Syn
EU	30ºC	Mixed	R2	2193	0.010892	V>I
EU	30ºC	Mixed	R2	5728	0.010714	Syn
EU	30ºC	Mixed	R3	2927	0.035954	Syn
EU	30ºC	Mixed	R3	5998	0.025657	Syn
EU	30ºC	Mixed	R3	5740	0.021267	Syn
EU	30ºC	Mixed	R3	2828	0.018464	Syn
EU	30ºC	Mixed	R3	5941	0.016283	Syn
EU	30ºC	Mixed	R3	3428	0.014013	Syn
EU	30ºC	Mixed	R3	4241	0.01226	Syn
EU	30ºC	Mixed	R3	5854	0.012155	Syn
